# Supplementary material for: Web-Based Intervention Programs for Depression: A Scoping Review and Evaluation
Source: J Med Internet Res. 2014 Sep 23;16(9):e209. doi: 10.2196/jmir.3147 (PMC4211022; doi:10.2196/jmir.3147)
Supplement: Supplementary file 1 [file jmir_v16i9e209_app1.xlsx]

## Sheet: Sheet 1
Search Term #	Search Date	Search Engine Used	Search Terms	# of Hits Returned	# Included	# Excluded	Duplicates	Page # search stopped
1	04/04/2014	Google	online depression treatment	45500000	11 (6 websites - 11 programs total)	146	8	15
2	07/04/2014	Google	CBT depression online treatment	1430000	6	140	14	16
3	07/04/2014	Google	depression and CBT online programs	115000	0	93	17	11
4	07/04/2014	Google	online methods of depression treatment	2710000	0	48	2	5
5	07/04/2014	Google	computerized cognitive behaviour therapy programs for treatment of depression	1720000	0	100	10	11
6	07/04/2014	Google	online cognitive behaviour therapy programs treating depression	5110000	0	43	7	5
7	07/04/2014	Google	computer based depression treatment programs	3440000	0	49	1	5
8	07/04/2014	Google	internet delivered depression treatment programs	1750000	0	100	0	10
9	07/04/2014	Google	e-therapy for depression	31800000	2	43	6	5
1	07/04/2014	Yahoo	online depression treatment	108000000	0	47	3	5
2	07/04/2014		CBT depression online treatment	1590000	0	45	5	5
3	07/04/2014	Yahoo	depression and CBT online programs	28300000		44	6	5
4	09/04/2014	Yahoo	online methods of depression treatment	117000000	0	48	2	5
5	09/04/2014	Yahoo	computerized cognitive behaviour therapy program for treatment of depression	2350000	1	82	7	9
6	09/04/2014	Yahoo	online cognitive behaviour therapy programs treating depression	5270000	0	45	5	5
7	09/04/2014	Yahoo	computer based depression treatment programs	46800000	0	50	0	5
8	09/04/2014	Yahoo	internet delivered depression treatment programs	144000000	0	49	1	5
9	09/04/2014	Yahoo	depression e therapy	17200000	0	50	0	5
1	09/04/2014	Bing	online depression treatment	108000000	0	47	3	5
2	09/04/2014	Bing	CBT depression online treatment	1590000	0	46	4	5
3	09/04/2014	Bing	depression and CBT online programs	28100000	0	41	9	5
4	09/04/2014	Bing	online methods of depression treatment	116000000	0	48	2	5
5	09/04/2014	Bing	computerized cognitive behaviour therapy program for treatment of depression	2350000	0	46	4	5
6	09/04/2014	Bing	online cognitive behaviour therapy programs treating depression	5270000	0	44	6	5
7	09/04/2014	Bing	computer based depression treatment programs	46900000	0	49	1	5
8	09/04/2014	Bing	internet delivered depression treatment programs	144000000	0	48	2	5
9	09/04/2014	Bing	depression e therapy	17300000	0	50	0	5
1	09/04/2014	Beacon	depression services		9	21	15	N/A
					Websites previously known to authors but not found in searches - 3
					Total #:32
