# Supplementary material for: Web-Based Intervention Programs for Depression: A Scoping Review and Evaluation
Source: J Med Internet Res. 2014 Sep 23;16(9):e209. doi: 10.2196/jmir.3147 (PMC4211022; doi:10.2196/jmir.3147)
Supplement: Supplementary file 2 [file jmir_v16i9e209_app2.xlsx]

## Sheet: Sheet 1
Evidence Base	Ref#	Program Name	Evaluation Score Total (total out of 28 - [a] implies total was amended because criterion could not be evaluated)	Fee or Referral required	Additional Languages (all programs are available in English)	Registration (unless specified, registration not required)	Target Audience (unless specified, program intended for adults)
EBP	1	Beating The Blues	21 of 24a 88%	AC	-	REG	-
EBP	2	Centre for Workforce Health - Stress and Mood Managment	16 of 24a 67%	$++	-	REG/IA	-
EBP	3	Deprexis	24 of 27a 89%	AC	German/Swedish	REG/IA	-
EBP	4	E Centre Clinic (Well Being Course)	24 of 28 68%	AP	Arabic	REG [AU] /IA	-
EBP	5	E Couch	20 of 28 71%	-	-	REG/ IA	-/ADO
EBP	6	Good Days Ahead	23 of 25a 92%	$++	-	REG	-
EBP	7	Interapy	N/A	UNK	Only Dutch	UNK	UNK
EBP	8	Kleur je Leven	N/A	UNK	Only Dutch	UNK	UNK
EBP	9	Mood Gym	22 of 28 79%	-	Chinese (simplified) , Dutch and Norwegian	REG/IA	-/ADO
EBP	10	Moodhelper	22 of 26a 85%	AC	Spanish	REG/IA[US]	-
EBP	11	This Way Up (Clinical Course for Depression)	25 of 28 89%	AC/$+	-	REG/IA	-
EBP	12	This Way Up (Self Help Course, Worry and Sadness)	21 of 28 75%	-	-	REG/IA	-
NBP	13	After Deployment	20 of 28 71%	-	-	REG/IA	MIL
NBP	14	Be Mindful Online	23 of 26a 88%	$+	-	REG/IA	-
NBP	15	Blues Begone	21 of 28 75%	$+	-	IA	-
NBP	16	CBT Self Help Therapy : Mind and Emotions	18 of 27a 67%	$+	-	REG/IA	-
NBP	17	Dealing with Depression	11 of 28 39%	-	-	-	ADO
NBP	18	E Centre Clinic (The Mood Mechanic Course)	23 of 28 82%	AP	-	REG[AU] / IA	-
NBP	19	E Centre Clinic (Well-being Plus Course)	23 of 28 82%	AP	-	REG[AU] /IA	60+
NBP	20	E Centre Clinic (Uni-Wellbeing Course)	23 of 28 82%	AP	-	REG[AU]/IA	-/STU
NBP	21	Internet-psykiatri	N/A	UNK	Only Swedish	UNK	UNK
NBP	22	Living Life to the Full (UK)	24 of 28 86%	-	-	REG/IA	-/ADO
NBP	23	Mood Control System	18 of 26a 69%	$++	-	REG/IA	-
NBP	24	myCompass	21 of 28 75%	-	-	REG/IA	-
NBP	25	myRay	19 of 27a 70%	-	-	REG/IA	-
NBP	26	National Stress Clinic	22 of 26a 85%	$+	-	REG/IA	-
NBP	27	Online-Therapy	23 of 25a 92%	$+	-	REG/IA	-
NBP	28	On Track	21 of 28 75%	-	-	REG/IA	-
NBP	29	Students Against Depression	14 of 28 50%	-	-	-	STU
NBP	30	The Depression Center	18 of 28 64%	-	-	REG/IA	-
NBP	31	The Journal	19 of 28 68%	-	-	REG/IA	-/ADO
NBP	32	This Way Up (Schools Course)	20 of 28 71%	AC	-	REG/IA	ADO/STU
