# Supplementary material for: Web-Based Intervention Programs for Depression: A Scoping Review and Evaluation
Source: J Med Internet Res. 2014 Sep 23;16(9):e209. doi: 10.2196/jmir.3147 (PMC4211022; doi:10.2196/jmir.3147)
Supplement: Supplementary file 3 [file jmir_v16i9e209_app3.xlsx]

## Sheet: Sheet 1
Table 1
Yes = 1, No = 1	Evaluation Point	1.Were the primary focus/ goals/ objectives of the intervention stated?	2.Was an initial assessment conducted for program/user suitability purposes?	3.Was the target audience or age group defined?	4.Were the names and credentials of authors present?	5.Was the ownership or developer name provided?	6.Were links to the developer website provided?	7.Was date of program/site update provided?	8.Was country of origin stated?	9.Was the model of change ( i.e. type of therapy utilized) defined/stated?	10.Were the number of modules or time to complete each module stated?	11.Was the program structured/guided (i.e.modules to be completed in a restricted and specific order =1) or unstructured/unguided ( i.e. modules could be accessed freely =0)?	12.Was the intervention tailored to the user or was it generic for all users?	13.Did users receive feedback?	14.Could users track their progress throughout the program?	15.Were the assessments validated/reliable ?	16.Were the risks of the program stated/ benefits of program were stated?	17.Were safe guards provided ( i.e. crisis links /telephone hotline numbers provided)?	18.Was a unique user name or password provided to users?	19.Was the site secure?	20.Were the rights and use of user personal information provided?	21.Was there a statement of professional support ( i.e. therapist integrated into the intervention)?	22.For programs utilizing therapist support: were the credentials of the therapist provided ?	23.Was support provided from additional sources ( i.e. peer discussion forums or blogs)?	24.Was this type of support monitored by an overseeing authority?	25.Was the interactivity of the program described and accurate (i.e. how much time needing to be spent on module/homework assignments)?	26.Did the program offer a multimedia content delivery (i.e. a combination of;text, video, graphics and audio formats) ?	27.Was evidence for the program provided to the user (i.e attrition data/ success rate/ completion rate/ # of users in the program/ testimonials)?	28.Was a RCT completed for the program?	Evaluation Total Points
Program Ref #																														a - implies not all categories could be evaluated, total amended
1. Beating the Blues		1	0a	1	1	1	1	1	1	1	1	1	0	0a	1	0a	1	0a	1	1	1	1	1	0	0	1	1	1	1	21 of 24a OR 88%
2. Centre for Workforce Health - Stress and Mood Management		1	1	1	1	1	1	1	1	1	1	0	1	0a	0a	1	0	0a	1	0a	0	0	0	0	0	1	1	0	1	16 of 24a OR 67%
3. Deprexis		1	1	1	1	1	1	0	1	1	0a	1	1	1	1	1	1	1	1	1	1	1	1	0	0	1	1	1	1	24 of 27a OR 89%
4. eCentre Clinic - The Wellbeing Course		1	1	1	1	1	1	1	1	1	1	1	0	1	1	1	1	1	1	1	1	1	1	0	0	1	0	1	1	24 of 28 OR 68%
5. E Couch		1	1	1	1	1	1	0	1	1	1	1	0	1	1	0	1	1	1	1	1	0	0	0	0	1	1	0	1	20 of 28 OR 71%
6. Good Days Ahead		1	1	0	1	1	1	1	1	1	1	1	0	1	1	1	1	0a	1	1	1	1	1	0a	0a	1	1	1	1	23 of 25a OR 92%
7.Interapy		0a	0a	0a	0a	0a	0a	0a	0a	0a	0a	0a	0a	0a	0a	0a	0a	0a	0a	0a	0a	0a	0a	0a	0a	0a	0a	0a	0a	unable to evaluate
8. Kleur je leven.nl		0a	0a	0a	0a	0a	0a	0a	0a	0a	0a	0a	0a	0a	0a	0a	0a	0a	0a	0a	0a	0a	0a	0a	0a	0a	0a	0a	0a	unable to evaluate
9. Mood Gym		1	1	1	1	1	1	0	1	1	1	1	0	1	1	1	1	1	1	1	1	0	0	0	0	1	1	1	1	22 of 28 OR 79%
10. Mood Helper		1	1	1	0	1	1	1	1	1	1	0	0a	1	1	0a	1	1	1	1	1	1	1	0	0	1	1	1	1	22 of 26a OR 85%
11. This Way Up - Clinic Course		1	1	1	1	1	1	1	1	1	1	1	0	1	1	1	1	1	1	1	1	1	1	0	0	1	1	1	1	25 of 28 OR 89%
12. This Way Up ( Self Help- Worry and Sadness)		1	1	1	1	1	1	1	1	1	1	1	0	1	1	0	1	1	1	1	1	0	0	0	0	1	1	0	1	21 of 28 OR 75%
13. After Deployment		1	1	1	1	1	1	1	1	0	1	0	0	1	1	1	1	1	1	1	1	0	0	1	0	1	1	0	0	20 of 28 OR 71%
14. Be Mindful Online		1	1	1	1	1	1	1	1	1	1	1	0	1	1	1	1	0	1	1	1	1	1	0a	0a	1	1	1	0	23 of 26a OR 88%
15. Blues Begone		1	1	1	1	1	1	1	1	1	1	1	1	1	1	1	1	0	0	1	1	0	0	0	0	1	1	1	0	21 of 28 OR 75%
16. CBT Self Help Therapy - Mind and Emotions		1	1	1	1	1	0*	0	1	1	1	0	0	1	1	1	1	1	1	1	1	0	0	0	0	1	1	0	0	18 of 27a OR 67%
17. Dealing with Depression		1	0	1	1	1	1	0	1	0	1	0	0	0	0	0	1	0	0	0	1	0	0	0	0	1	1	0	0	11 of 28 OR 39%
18. eCentre Clinic - Mood Mechanic Course		1	1	1	1	1	1	1	1	1	1	1	0	1	1	1	1	1	1	1	1	1	1	0	0	1	0	1	0	23 of 28 OR 82%
19. eCentre Clinic - The Well Being Plus Course		1	1	1	1	1	1	1	1	1	1	1	0	1	1	1	1	1	1	1	1	1	1	0	0	1	0	1	0	23 of 28 OR 82%
20. eCentre Clinic - UniWellbeing Course		1	1	1	1	1	1	1	1	1	1	1	0	1	1	1	1	1	1	1	1	1	1	0	0	1	0	1	0	23 of 28 OR 82%
21. Internetpsykia-tri		0a	0a	0a	0a	0a	0a	0a	0a	0a	0a	0a	0a	0a	0a	0a	0a	0a	0a	0a	0a	0a	0a	0a	0a	0a	0a	0a	0a	unable to evaluate
22. Living Life to the Full		1	1	1	1	1	1	0	1	1	1	0	1	1	1	1	1	1	1	1	1	1	1	1	0	1	1	1	0	24 of 28 OR 86%
23. Mood Control System		1	1	0	1	1	0a	1	1	1	1	1	0	1	1	0	1	0	1	1	1	0	0	1	0a	1	1	0	0	18 of 26a OR 69%
24. My Compass		1	1	1	1	1	1	0	1	1	1	1	1	1	1	0	1	1	1	1	1	0	0	0	0	1	1	1	0	21 of 28 OR 75%
25. myRay		1	1	1	1	1	1	0	1	1	1	1	1	1	0a	0	1	0	1	1	1	0	0	1	1	1	0	0	0	19 of 27a OR 70%
26. National Stress Clinic		1	1	1	1	1	0a	1	1	1	1	1	0	1	1	0a	1	1	1	1	1	1	1	1	1	1	0	0	0	22 of 26a OR 85%
27. Online- Therapy		1	1	1	1	1	0a	1	1	1	1	1	0a	1	1	0	1	1	1	1	1	1	1	1	1	1	0a	1	0	23 of 25a OR 92%
28. On Track		1	1	1	1	1	1	1	1	1	1	0	0	1	1	1	1	1	1	1	1	0	0	0	0	1	1	1	0	21 of 28 OR 75%
29. Students Against Depression		1	0	1	0	1	1	0	1	1	1	0	0	0	0	0	1	1	0	0	1	0	0	1	0	1	1	0	0	13 of 28 OR 46%
30. The Depression Centre		1	1	0	0	1	1	1	0	1	1	0	0	1	1	1	1	0	1	1	1	0	1	1	1	1	0	1	0	19 of 28 OR 68%
31. The Journal		1	1	1	0	1	1	0	1	0	1	1	0	1	1	1	1	1	1	1	1	1	0	0	0	1	1	0	0	19 of 28 OR 68%
32. This Way Up - Schools Course		1	1	1	1	1	1	1	1	1	1	1	0	1	1	0	1	1	1	1	1	0	0	0	0	1	1	0	0	20 of 28 OR 71%
